# Supplementary material for: Key Indicator Detection and Authenticity Identification of Beer Based on Near-Infrared Spectroscopy Combined with Multi-Task Feature Extraction
Source: Molecules. 2026 Mar 26;31(7):1083. doi: 10.3390/molecules31071083 (PMC13074725; doi:10.3390/molecules31071083)
Supplement: Supplementary file 1 [file molecules-31-01083-s001.zip]

Archive with 6 entries (4 files):
- My EndNote Library.Data/
- My EndNote Library.Data/sdb/
- My EndNote Library.Data/sdb/pdb.eni
- My EndNote Library.Data/sdb/sdb.eni
- My EndNote Library.enl
- Supplementary Material_v8.pdf
